# Supplementary material for: Self-Regulation of Attention in Children in a Virtual Classroom Environment: A Feasibility Study
Source: Bioengineering (Basel). 2023 Nov 24;10(12):1352. doi: 10.3390/bioengineering10121352 (PMC10741222; doi:10.3390/bioengineering10121352)
Supplement: Supplementary file 1 [file bioengineering-10-01352-s001.zip]

Archive with 1 entries (1 files):
- bioengineering-2710438-supplementary.pdf
